# Supplementary material for: WNT Signaling Factors as Potential Synovial Inflammation Moderators in Patients with Hip Osteoarthritis
Source: Biomedicines. 2025 Apr 19;13(4):995. doi: 10.3390/biomedicines13040995 (PMC12025112; doi:10.3390/biomedicines13040995)
Supplement: Supplementary file 1 [file biomedicines-13-00995-s001.zip]

Archive with 1 entries (1 files):
- biomedicines-3553154-supplementary.pdf
